# Supplementary material for: Fas-associated factor 1 inhibits tumor growth by suppressing Helicobacter pylori-induced activation of NF-κB signaling in human gastric carcinoma
Source: Oncotarget. 2016 Dec 20;8(5):7999–8009. doi: 10.18632/oncotarget.14033 (PMC5352377; doi:10.18632/oncotarget.14033)
Supplement: Supplementary file 2 [file oncotarget-08-7999-s002.xlsx]

## Sheet: Sheet1
Ingenuity Pathway Analysis (IPA) to analysis of canonical pathway, diseases/molecular function and network
Networks
Top functions	Associated molecules								Score
RNA Post-Transcriptional Modification, Amino Acid Metabolism, Small Molecule Biochemistry	↑ALDH2, ↓CHERP, ↓CIAO1, ↑CTH, ↑DCTN2, ↓DCTN6, ↓EMILIN1, ↓FAM103A1, ↓GOLM1, ↓GPATCH4, ↑GPHN, ↓HELLS, ↑HNRNPC, ↓IVNS1ABP, ↓KPNA2, ↓MED22, ↓MFAP1, ↓NHP2, ↓NHP2L1, ↓NOP56, ↑NUBP2, ↓POLA2, ↓PRPF4, ↑PRPF38A, ↓PRPF38B, ↑PSPH, ↑RBMX, ↑RPS9, ↓SART1, ↓SLC12A2, ↓TFIP11, ↑TRA2B, ↓ZFR								68
Cancer, Gastrointestinal Disease, Neurological Disease	↑ALDH9A1, ↓ANLN, ↓BAIAP2, ↑C4orf27, ↓CDH6, ↑DBN1, ↓DNAJA3, ↑FAF1, ↓GJA1, ↓GNL3L, ↑MARCKS, ↑MARS, ↑MYO6, ↑NFKB2, ↓NUP62, ↓NUP88, ↓NUP133, ↓NUP214, ↑OPTN, ↑PFKL, ↓PLOD2, ↓PPP2R1B, ↓SKP1, ↑TUBB2B, ↑UQCRC2, ↓ZNF385A								48
Developmental Disorder, Hereditary Disorder, Metabolic Disease	↑ATG5, ↑C9orf64, ↓CCDC58, ↓CNN3, ↓CNOT2, ↓COG1, ↑COG5, ↓CPSF3, ↓CSTF1, ↑GPR89A/GPR89B, ↑HIST1H2BC, ↓LARP4, ↓NAE1, ↑NARG2, ↓PDCL3, ↓PREPL, ↓SDE2, ↓TJAP1, ↑TMEM65, ↓TNRC6B, ↓TRIP12, ↓WIPF2								38
Cancer, Cell Cycle, Gastrointestinal Disease	↑AARS, ↓ALG5, ↓CCNB1, ↓CDC16, ↓CDK2, ↓CHEK1, ↓CKS2, ↑GARS, ↑HIST1H1C, ↑HIST1H2BC, ↓IFITM2, ↓IGFBP7, ↓NCAPD3, ↓PDLIM7, ↓PTMA, ↓RNF40, ↓TNPO3, ↓UBE2A, ↓UBE2C, ↓UBE2H, ↓UBE2S, ↑UBQLN2								37
Cancer, Neurological Disease, Organismal Injury and Abnormalities	↓ADAM10, ↑ATE1, ↓BCLAF1, ↓CBX3, ↓CCNT1, ↓CERS2, ↓COX4I1, ↓COX5A, ↓COX6B1, ↑DEK, ↓EHMT1, ↑H2AFZ, ↑HIST1H4H, ↓LRWD1, ↓NMD3, ↑NUCKS1, ↓PKM, ↓PNN, ↓POLE4, ↑PYGL, ↑TMPO								35
Organismal Survival, Cancer, Neurological Disease	↓APOL2, ↓ARHGEF12, ↑CD59, ↑CXADR, ↑DHCR7, ↓ENY2, ↓GLS, ↑GSTP1, ↓HMGCR, ↑IFI35, ↓KAT2A, ↓LARP4, ↓LIN7A, ↓MAN2A1, ↓NPC2, ↑PDCD4, ↓POLDIP3, ↑RPS18, ↓S100A10								31
Canonical pathways
Top functions			Associated molecules				p value		Ratio
Leucine Degradation			↑BCAT1, ↑BCAT2, ↑HMGCL				0.000116		3⁄9
G2/M Checkpoint Regulation			↓CCNB1, ↓CHEK1, ↓CKS2, ↓SKP1, ↓TRIP12,				0.000231		5⁄49
Cholesterol Biosynthesis			↑DHCR7, ↓HMGCR, ↓HMGCS1, ↑IDI1				0.000309		4⁄29
Diseases and disorders					Molecular and cellular functions
Top functions		p value		Molecules	Top functions	p value		Molecules
Infectious disease		2.08E-05 - 2.56E-02		46	Amino acid metabolism	1.46E-05 - 2.96E-02		10
Organismal injury and abnormalities		3.34E-04 - 2.56E-02		98	Small molecule biochemistry	1.46E-05 - 2.96E-02		25
Renal and urological disease		4.63E-04 - 2.26E-02		17	Cell cycle	1.03E-04 - 2.57E-02		37
Cancer		6.00E-04 - 2.87E-02		142	RNA post-transcriptional modification	2.30E-04 - 3.02E-02		12
Tumor morphology		7.61E-04 - 1.14E-02		5	Cellular growth and proliferation	3.57E-04 - 2.26E-02		80
